# Supplementary material for: A boy with developmental delay and mosaic supernumerary inv dup(5)(p15.33p15.1) leading to distal 5p tetrasomy – case report and review of the literature
Source: Mol Cytogenet. 2018 May 9;11:29. doi: 10.1186/s13039-018-0377-1 (PMC5941596; doi:10.1186/s13039-018-0377-1)
Supplement: Supplementary file 1 — Table S1. Detailed description of encompassed genes. (XLS 328 kb) [file 13039_2018_377_MOESM1_ESM.xls]

## Sheet: Table of genes
Table S1: Detailed description of encompassed genes.
			OMIM4							ClinGen5		The Human Protein Atlas6													ExAC7									OMIM4		ClinVar8		Developmental Delay Morbidity Map9			DECIPHER10			DGV11
All genes1	RefSeq gene2	Protein-coding gene3	OMIM gene	OMIM no. of the gene	OMIM gene full name	Proven disease-causing gene	Associated disease(s)	Phenotype OMIM No.	Inheritance	Haploinsuficiency senstitivity (score)**	Amplification sensitivity**	Expression in brain	Expression in endocrine tissue	Expression in bone marrow and immune system	Expression in muscle tissue	Expression in lung	Expression in liver and gallblader	Expression in pancreas	Expression in gastrointestinal tract	Expression in kidney and urinary blader	Expression in male tissues	Expression in female tissues	Expression in adipous and soft tissues	Expression in skin	Missense expected	Missense observed	Z score	LOF expected	LOF observed	Z score	CNV expected	CNV observed	Z score	Disease-causing LOF	Disease- causing missense	Pathogenic duplication described	Pathogenic SNV described	No. of duplication in cases (n=29085)	No. of duplication in controls (n=19584)	Developmental Delay relative risk for duplication	No. of duplication in patients with ID	No. of duplication in patients without ID	No. of duplication in patients w/o phenotype	Duplication in DGV
PLEKHG4B	yes	yes	no	NA	NA	no evidence	none	none	NA	no evidence	no evidence	yes	yes	yes	no	yes	yes	yes	yes	yes	yes	yes	no	no	472.8	527	-1.22	38.9	33	0	5.2	50	-2.71	NA	NA	> 1 Mb	no	17	17	0.673337	3	4	4	yes
LOC100128803	no	no evidence	no	NA	NA	no evidence	none	none	NA	no evidence	no evidence	NA	NA	NA	NA	NA	NA	NA	NA	NA	NA	NA	NA	NA	NA	NA	NA	NA	NA	NA	NA	NA	NA	NA	NA	NA	NA	NA	NA	NA	NA	NA	NA	NA
LRRC14B	yes	yes	no	NA	NA	no evidence	none	none	NA	no evidence	no evidence	yes	yes	yes	yes	yes	yes	yes	yes	yes	yes	yes	no	yes	195	185	0.35	7.4	11	0	1.5	20	-2.11	NA	NA	> 1 Mb	no	16	4	2.69335	3	4	4	yes
CCDC127	yes	yes	no	NA	NA	no evidence	none	none	NA	no evidence	no evidence	yes	yes	yes	yes	yes	yes	yes	yes	yes	yes	yes	yes	yes	99.1	83	0.79	8.8	4	0.02	2.4	21	-1.98	NA	NA	> 1 Mb	no	13	4	2.18834	4	5	4	yes
SDHA	yes	yes	yes	600857	SUCCINATE DEHYDROGENASE COMPLEX, SUBUNIT A, FLAVOPROTEIN	no evidence	none	none	NA	no evidence	no evidence	yes	yes	yes	yes	yes	yes	yes	yes	yes	yes	yes	yes	yes	280.5	201	2.32	27.7	13	0	8.9	130	-3.74	yes	yes	> 1 Mb	yes	10	4	1.68334	4	4	5	yes
HRAT5	yes	no evidence	no	NA	NA	no evidence	none	none	NA	no evidence	no evidence	NA	NA	NA	NA	NA	NA	NA	NA	NA	NA	NA	NA	NA	NA	NA	NA	NA	NA	NA	NA	NA	NA	NA	NA	> 1 Mb	no	10	2	3.36668	NA	NA	NA	yes
PDCD6	yes	yes	yes	601057	PROGRAMMED CELL DEATH 6	no evidence	none	none	NA	no evidence	no evidence	RNA only	RNA only	RNA only	RNA only	RNA only	RNA only	RNA only	RNA only	RNA only	RNA only	RNA only	RNA only	RNA only	95.4	57	1.92	8.2	1	0.71	4.9	78	-3.45	NA	NA	> 1 Mb	no	16	3	3.59113	6	4	5	yes
LOC100421419	no	no evidence	no	NA	NA	no evidence	none	none	NA	no evidence	no evidence	NA	NA	NA	NA	NA	NA	NA	NA	NA	NA	NA	NA	NA	NA	NA	NA	NA	NA	NA	NA	NA	NA	NA	NA	NA	NA	NA	NA	NA	NA	NA	NA	NA
AHRR	yes	yes	yes	606517	ARYLHYDROCARBON RECEPTOR REPRESSOR	no evidence	none	none	NA	no evidence	no evidence	RNA only	no	RNA only	no	no	no	no	no	no	RNA only	no	no	RNA only	291.3	265	0.75	19.8	10	0	8.1	60	-2.6	NA	NA	> 1 Mb	no	24	10	1.61601	7	4	5	yes
LOC100310782	no	no evidence	no	NA	NA	no evidence	none	none	NA	no evidence	no evidence	NA	NA	NA	NA	NA	NA	NA	NA	NA	NA	NA	NA	NA	NA	NA	NA	NA	NA	NA	NA	NA	NA	NA	NA	NA	NA	NA	NA	NA	NA	NA	NA	NA
EXOC3-AS1	yes	no evidence	no	NA	NA	no evidence	none	none	NA	no evidence	no evidence	NA	NA	NA	NA	NA	NA	NA	NA	NA	NA	NA	NA	NA	NA	NA	NA	NA	NA	NA	NA	NA	NA	NA	NA	> 1 Mb	no	22	8	1.85168	6	3	4	yes
EXOC3	yes	yes	yes	608186	EXOCYST COMPLEX COMPONENT 3	no evidence	none	none	NA	no evidence	no evidence	RNA only	RNA only	RNA only	RNA only	RNA only	RNA only	RNA only	RNA only	RNA only	RNA only	RNA only	RNA only	RNA only	275.4	196	2.34	17.5	3	0.76	5.5	24	-1.62	NA	NA	> 1 Mb	no	24	11	1.4691	6	3	4	yes
PP7080	yes	no evidence	no	NA	NA	no evidence	none	none	NA	no evidence	no evidence	NA	NA	NA	NA	NA	NA	NA	NA	NA	NA	NA	NA	NA	NA	NA	NA	NA	NA	NA	NA	NA	NA	NA	NA	> 1 Mb	no	24	61	0.264919	NA	NA	NA	yes
SLC9A3	yes	yes	yes	182307	SOLUTE CARRIER FAMILY 9, MEMBER 3	yes	Diarrhea 8, secretory sodium, congenital	616868	AR	no evidence	no evidence	yes	no	yes	yes	no	yes	no	yes	yes	no	no	yes	yes	367.5	239	3.28	26.3	3	0.99	6.9	27	-1.59	yes	yes	> 1 Mb	yes	25	43	0.391475	6	3	4	yes
SLC9A3-AS1	yes	no evidence	no	NA	NA	no evidence	none	none	NA	no evidence	no evidence	NA	NA	NA	NA	NA	NA	NA	NA	NA	NA	NA	NA	NA	NA	NA	NA	NA	NA	NA	NA	NA	NA	NA	NA	> 1 Mb	yes	24	45	0.359113	NA	NA	NA	yes
MIR4456	yes	no evidence	no	NA	NA	no evidence	none	none	NA	no evidence	no evidence	NA	NA	NA	NA	NA	NA	NA	NA	NA	NA	NA	NA	NA	NA	NA	NA	NA	NA	NA	NA	NA	NA	NA	NA	> 1 Mb	no	25	8	2.10418	6	3	4	yes
LOC100996325	yes	no evidence	no	NA	NA	no evidence	none	none	NA	no evidence	no evidence	NA	NA	NA	NA	NA	NA	NA	NA	NA	NA	NA	NA	NA	NA	NA	NA	NA	NA	NA	NA	NA	NA	NA	NA	> 1 Mb	no	51	20	1.71701	NA	NA	NA	yes
CEP72	yes	yes	yes	616475	CENTROSOMAL PROTEIN, 72-KD	no evidence	none	none	NA	no evidence	no evidence	yes	yes	yes	yes	yes	yes	yes	yes	yes	yes	yes	yes	yes	240.7	282	-1.3	19.8	16	0	NA	NA	NA	NA	NA	> 1 Mb	no	47	21	1.50699	7	4	4	yes
TPPP	yes	yes	yes	608773	TUBULIN POLYMERIZATION-PROMOTING PROTEIN	no evidence	none	none	NA	no evidence	no evidence	yes	no	no	no	yes	no	yes	no	no	no	yes	no	no	107.6	77	1.44	5.3	1	0.45	NA	NA	NA	NA	NA	> 1 Mb	no	42	117	0.241711	7	5	4	yes
ZDHHC11	yes	yes	no	NA	NA	no evidence	none	none	NA	no evidence	no evidence	RNA only	RNA only	RNA only	RNA only	RNA only	RNA only	no	RNA only	RNA only	RNA only	RNA only	RNA only	RNA only	152.5	134	0.73	13.5	15	0	NA	NA	NA	NA	NA	> 1 Mb	no	14	960	0.00981949	4	7	4	yes
SPCS2P3	no	no evidence	no	NA	NA	no evidence	none	none	NA	no evidence	no evidence	NA	NA	NA	NA	NA	NA	NA	NA	NA	NA	NA	NA	NA	NA	NA	NA	NA	NA	NA	NA	NA	NA	NA	NA	NA	NA	14	700	0.0134667	4	7	3	yes
BRD9	yes	yes	no	NA	NA	no evidence	none	none	NA	no evidence	no evidence	yes	yes	yes	yes	yes	yes	yes	yes	yes	yes	yes	yes	yes	184.3	151	1.2	16	4	0.25	NA	NA	NA	NA	NA	> 1 Mb	no	16	22	0.489699	4	5	3	yes
TRIP13	yes	yes	yes	604507	THYROID HORMONE RECEPTOR INTERACTOR 13	yes	Mosaic variegated aneuploidy syndrome 3	617598	AR	no evidence	no evidence	RNA only	RNA only	RNA only	RNA only	RNA only	RNA only	no	RNA only	RNA only	yes	RNA only	RNA only	RNA only	149.6	97	2.1	19.3	2	0.97	8.9	23	1.12	yes	NA	> 1 Mb	yes	15	2	5.05003	4	6	3	yes
LOC100506688	yes	no evidence	no	NA	NA	no evidence	none	none	NA	no evidence	no evidence	NA	NA	NA	NA	NA	NA	NA	NA	NA	NA	NA	NA	NA	NA	NA	NA	NA	NA	NA	NA	NA	NA	NA	NA	> 1 Mb	no	17	3	3.81558	NA	NA	NA	yes
NKD2	yes	yes	yes	607852	NAKED CUTICLE, DROSOPHILA, HOMOLOG OF, 2	no evidence	none	none	NA	no evidence	no evidence	RNA only	RNA only	RNA only	RNA only	RNA only	RNA only	RNA only	RNA only	RNA only	RNA only	RNA only	RNA only	RNA only	150.7	183	-1.29	9.9	0	0	NA	NA	NA	NA	NA	> 1 Mb	no	17	20	0.572336	4	6	3	yes
SLC12A7	yes	yes	yes	604879	SOLUTE CARRIER FAMILY 12 (POTASSIUM/CHLORIDE TRANSPORTER), MEMBER 7	no evidence	none	none	NA	no evidence	no evidence	yes	yes	yes	yes	yes	yes	yes	yes	yes	yes	yes	yes	yes	516.5	440	1.65	36.3	22	0	NA	NA	NA	NA	NA	> 1 Mb	no	17	2	5.72336	4	8	4	yes
MIR4635	yes	no evidence	no	NA	NA	no evidence	none	none	NA	no evidence	no evidence	NA	NA	NA	NA	NA	NA	NA	NA	NA	NA	NA	NA	NA	NA	NA	NA	NA	NA	NA	NA	NA	NA	NA	NA	> 1 Mb	no	17	2	5.72336	4	7	3	yes
CTD-3080P12.3	yes	no evidence	no	NA	NA	no evidence	none	none	NA	no evidence	no evidence	NA	NA	NA	NA	NA	NA	NA	NA	NA	NA	NA	NA	NA	NA	NA	NA	NA	NA	NA	NA	NA	NA	NA	NA	> 1 Mb	no	15	103	0.0980588	NA	NA	NA	yes
SLC6A19	yes	yes	yes	608893	SOLUTE CARRIER FAMILY 6 (NEUROTRANSMITTER TRANSPORTER), MEMBER 19	yes	Hartnup disorder	234500	AR	no evidence	no evidence	no	no	no	no	no	yes	no	yes	yes	no	no	no	no	276.6	264	0.37	25.5	26	0	7.4	49	-2.4	yes	yes	> 1 Mb	yes	15	5	0.673337	5	7	4	yes
							Hyperglycinuria	138500	AD
							Iminoglycinuria, digenic	242600	DR, AR
SLC6A18	yes	yes	yes	610300	SOLUTE CARRIER FAMILY 6 (NEUROTRANSMITTER TRANSPORTER), MEMBER 18	no evidence	none	none	NA	no evidence	no evidence	no	no	no	no	no	no	no	no	yes	yes	no	no	no	270.9	271	0	21.5	29	0	7.5	26	-1.46	NA	NA	> 1 Mb	no	13	4	2.18834	4	7	4	yes
TERT	yes	yes	yes	187270	TELOMERASE REVERSE TRANSCRIPTASE	yes	{Dyskeratosis congenita, autosomal dominant 2}	613989	AD, AR	Little evidence for dosage pathogenicity	no evidence	no	no	RNA only	no	no	no	no	no	no	RNA only	no	no	no	468.7	190	6.3	28.3	5	0.87	NA	NA	NA	yes	yes	> 1 Mb	yes	13	3	2.91779	4	8	4	yes
							{Dyskeratosis congenita, autosomal recessive 4}	613989	AD, AR
							{Leukemia, acute myeloid}	601626	AD
							{Melanoma, cutaneous malignant, 9}	615134	NA
							{Pulmonary fibrosis and/or bone marrow failure, telomere-related, 1}	614742	AD
MIR4457	yes	no evidence	no	NA	NA	no evidence	none	none	NA	no evidence	no evidence	NA	NA	NA	NA	NA	NA	NA	NA	NA	NA	NA	NA	NA	NA	NA	NA	NA	NA	NA	NA	NA	NA	NA	NA	> 1 Mb	no	12	3	2.69335	4	8	3	yes
CLPTM1L	yes	yes	yes	612585	CLPTM1-LIKE PROTEIN	no evidence	none	none	NA	no evidence	no evidence	yes	yes	yes	RNA only	yes	yes	yes	yes	yes	yes	yes	RNA only	yes	209.4	174	1.2	21.2	5	0.31	10.3	10	0.04	NA	NA	> 1 Mb	no	12	3	2.69335	4	8	3	yes
LINC01511	yes	no evidence	no	NA	NA	no evidence	none	none	NA	no evidence	no evidence	NA	NA	NA	NA	NA	NA	NA	NA	NA	NA	NA	NA	NA	NA	NA	NA	NA	NA	NA	NA	NA	NA	NA	NA	> 1 Mb	no	12	3	2.69335	NA	NA	NA	yes
SLC6A3	yes	yes	yes	126455	SOLUTE CARRIER FAMILY 6 (NEUROTRANSMITTER TRANSPORTER, DOPAMINE), MEMBER 3	yes	Parkinsonism-dystonia, infantile	613135	AR	no evidence	no evidence	yes	yes	no	no	no	no	no	no	no	no	yes	no	no	262.4	157	3.18	21.2	1	1	7.7	9	-0.16	yes	yes	> 1 Mb	yes	12	12	0.673337	4	7	5	yes
							{Nicotine dependence, protection against}	188890	NA
LPCAT1	yes	yes	yes	610472	ACYLTRANSFERASE-LIKE 2	no evidence	none	none	NA	no evidence	no evidence	yes	yes	yes	yes	yes	yes	yes	yes	yes	yes	yes	yes	yes	234.1	170	2.05	22.9	4	0.81	8.2	6	0.28	NA	NA	> 1 Mb	no	13	17	0.514905	4	7	6	no
MIR6075	yes	no evidence	no	NA	NA	no evidence	none	none	NA	no evidence	no evidence	NA	NA	NA	NA	NA	NA	NA	NA	NA	NA	NA	NA	NA	NA	NA	NA	NA	NA	NA	NA	NA	NA	NA	NA	> 1 Mb	no	11	1	7.4067	NA	NA	NA	yes
SDHAP3	yes	no evidence	no	NA	NA	no evidence	none	none	NA	no evidence	no evidence	NA	NA	NA	NA	NA	NA	NA	NA	NA	NA	NA	NA	NA	NA	NA	NA	NA	NA	NA	NA	NA	NA	NA	NA	NA	NA	10	2	3.36668	4	7	5	yes
LOC728613	yes	no evidence	no	NA	NA	no evidence	none	none	NA	no evidence	no evidence	NA	NA	NA	NA	NA	NA	NA	NA	NA	NA	NA	NA	NA	NA	NA	NA	NA	NA	NA	NA	NA	NA	NA	NA	NA	NA	10	2	3.36668	NA	NA	NA	yes
LOC100132773	no	no evidence	no	NA	NA	no evidence	none	none	NA	no evidence	no evidence	NA	NA	NA	NA	NA	NA	NA	NA	NA	NA	NA	NA	NA	NA	NA	NA	NA	NA	NA	NA	NA	NA	NA	NA	NA	NA	NA	NA	NA	NA	NA	NA	NA
MIR4277	yes	no evidence	no	NA	NA	no evidence	none	none	NA	no evidence	no evidence	NA	NA	NA	NA	NA	NA	NA	NA	NA	NA	NA	NA	NA	NA	NA	NA	NA	NA	NA	NA	NA	NA	NA	NA	> 1 Mb	no	14	1	9.42671	4	4	3	yes
MRPL36	yes	yes	yes	611842	MITOCHONDRIAL RIBOSOMAL PROTEIN L36	no evidence	none	none	NA	no evidence	no evidence	yes	yes	yes	yes	yes	yes	yes	yes	yes	yes	yes	RNA only	yes	46	52	-0.43	3.2	1	0.25	2.7	2	0.14	NA	NA	> 1 Mb	no	16	2	5.38669	4	5	3	yes
NDUFS6	yes	yes	yes	603848	NADH-UBIQUINONE OXIDOREDUCTASE Fe-S PROTEIN 6	yes	Mitochondrial complex I deficiency	252010	AR	no evidence	no evidence	yes	yes	yes	yes	yes	yes	yes	yes	yes	yes	yes	yes	yes	59	61	-0.13	4.2	5	0	3.1	6	-0.48	yes	yes	> 1 Mb	yes	16	2	5.38669	4	5	3	yes
LINC02116	yes	no evidence	no	NA	NA	no evidence	none	none	NA	no evidence	no evidence	NA	NA	NA	NA	NA	NA	NA	NA	NA	NA	NA	NA	NA	NA	NA	NA	NA	NA	NA	NA	NA	NA	NA	NA	> 1 Mb	no	14	1	9.42671	NA	NA	NA	yes
IRX4	yes	yes	yes	606199	IROQUOIS HOMEOBOX PROTEIN 4	no evidence	none	none	NA	no evidence	no evidence	no	no	no	no	no	no	no	RNA only	no	RNA only	no	no	RNA only	210.1	140	2.37	7.3	2	0.25	2.7	2	0.14	NA	NA	> 1 Mb	no	11	1	7.4067	4	5	3	yes
CTD-2194D22.4	yes	no evidence	no	NA	NA	no evidence	none	none	NA	no evidence	no evidence	NA	NA	NA	NA	NA	NA	NA	NA	NA	NA	NA	NA	NA	NA	NA	NA	NA	NA	NA	NA	NA	NA	NA	NA	> 1 Mb	no	13	1	8.75338	NA	NA	NA	no
LOC100506858	yes	no evidence	no	NA	NA	no evidence	none	none	NA	no evidence	no evidence	NA	NA	NA	NA	NA	NA	NA	NA	NA	NA	NA	NA	NA	NA	NA	NA	NA	NA	NA	NA	NA	NA	NA	NA	> 1 Mb	no	11	1	7.4067	NA	NA	NA	no
IRX2	yes	yes	yes	606198	IROQUOIS HOMEOBOX PROTEIN 2	no evidence	none	none	NA	no evidence	no evidence	RNA only	yes	yes	RNA only	yes	yes	yes	yes	yes	yes	yes	RNA only	RNA only	227.3	135	2.99	7.4	1	0.65	3.3	3	0.06	NA	NA	> 1 Mb	no	11	1	7.4067	4	6	3	yes
C5orf38	yes	yes	yes	610522	COORDINATED EXPRESSION TO IRXA2	no evidence	none	none	NA	no evidence	no evidence	RNA only	RNA only	RNA only	RNA only	RNA only	RNA only	RNA only	RNA only	RNA only	RNA only	RNA only	RNA only	RNA only	57.2	50	0.47	5.9	2	0.16	3.4	3	0.08	NA	NA	> 1 Mb	no	11	1	7.4067	4	6	3	yes
LOC100130748	no	no evidence	no	NA	NA	no evidence	none	none	NA	no evidence	no evidence	NA	NA	NA	NA	NA	NA	NA	NA	NA	NA	NA	NA	NA	NA	NA	NA	NA	NA	NA	NA	NA	NA	NA	NA	NA	NA	NA	NA	NA	NA	NA	NA	NA
LOC105374620	yes	no evidence	no	NA	NA	no evidence	none	none	NA	no evidence	no evidence	NA	NA	NA	NA	NA	NA	NA	NA	NA	NA	NA	NA	NA	NA	NA	NA	NA	NA	NA	NA	NA	NA	NA	NA	> 1 Mb	no	14	2	4.71336	NA	NA	NA	yes
LINC01377	yes	no evidence	no	NA	NA	no evidence	none	none	NA	no evidence	no evidence	NA	NA	NA	NA	NA	NA	NA	NA	NA	NA	NA	NA	NA	NA	NA	NA	NA	NA	NA	NA	NA	NA	NA	NA	> 1 Mb	no	14	2	4.71336	NA	NA	NA	yes
LINC01019	yes	no evidence	no	NA	NA	no evidence	none	none	NA	no evidence	no evidence	NA	NA	NA	NA	NA	NA	NA	NA	NA	NA	NA	NA	NA	NA	NA	NA	NA	NA	NA	NA	NA	NA	NA	NA	> 1 Mb	no	11	1	7.4067	4	4	2	no
LINC01017	yes	no evidence	no	NA	NA	no evidence	none	none	NA	no evidence	no evidence	NA	NA	NA	NA	NA	NA	NA	NA	NA	NA	NA	NA	NA	NA	NA	NA	NA	NA	NA	NA	NA	NA	NA	NA	> 1 Mb	no	11	1	7.4067	NA	NA	NA	no
IRX1	yes	yes	yes	606197	IROQUOIS HOMEOBOX PROTEIN 1	no evidence	none	none	NA	no evidence	no evidence	RNA only	NA	NA	NA	RNA only	NA	NA	RNA only	RNA only	RNA only	RNA only	RNA only	RNA only	240.1	150	2.84	7.8	5	0	3.2	0	0.72	NA	NA	> 1 Mb	no	11	3	2.4689	4	4	2	yes
LINC02114	yes	no evidence	no	NA	NA	no evidence	none	none	NA	no evidence	no evidence	NA	NA	NA	NA	NA	NA	NA	NA	NA	NA	NA	NA	NA	NA	NA	NA	NA	NA	NA	NA	NA	NA	NA	NA	> 1 Mb	no	14	1	9.42671	NA	NA	NA	yes
LINC01020	yes	no evidence	no	NA	NA	no evidence	none	none	NA	no evidence	no evidence	NA	NA	NA	NA	NA	NA	NA	NA	NA	NA	NA	NA	NA	NA	NA	NA	NA	NA	NA	NA	NA	NA	NA	NA	> 1 Mb	no	12	2	4.04002	4	3	2	yes
LINC02121	yes	no evidence	no	NA	NA	no evidence	none	none	NA	no evidence	no evidence	NA	NA	NA	NA	NA	NA	NA	NA	NA	NA	NA	NA	NA	NA	NA	NA	NA	NA	NA	NA	NA	NA	NA	NA	> 1 Mb	no	12	2	4.04002	NA	NA	NA	yes
RN7SKP73	no	no evidence	no	NA	NA	no evidence	none	none	NA	no evidence	no evidence	NA	NA	NA	NA	NA	NA	NA	NA	NA	NA	NA	NA	NA	NA	NA	NA	NA	NA	NA	NA	NA	NA	NA	NA	NA	NA	13	2	4.37669	4	2	2	yes
CTD-2297D10.2	yes	no evidence	no	NA	NA	no evidence	none	none	NA	no evidence	no evidence	NA	NA	NA	NA	NA	NA	NA	NA	NA	NA	NA	NA	NA	NA	NA	NA	NA	NA	NA	NA	NA	NA	NA	NA	> 1 Mb	no	13	3	2.91779	NA	NA	NA	yes
ADAMTS16	yes	yes	yes	607510	A DISINTEGRIN-LIKE AND METALLOPROTEINASE WITH THROMBOSPONDIN TYPE 1 MOTIF, 16	no evidence	none	none	NA	no evidence	no evidence	RNA only	RNA only	RNA only	RNA only	RNA only	RNA only	RNA only	RNA only	RNA only	RNA only	RNA only	RNA only	RNA only	455	456	0.02	44.8	14	0	6.9	1	1.04	NA	yes	> 1 Mb	no	13	2	4.37669	4	2	2	yes
ALG3P1	no	no evidence	no	NA	NA	no evidence	none	none	NA	no evidence	no evidence	NA	NA	NA	NA	NA	NA	NA	NA	NA	NA	NA	NA	NA	NA	NA	NA	NA	NA	NA	NA	NA	NA	NA	NA	NA	NA	11	2	3.70335	4	2	2	yes
MTCO1P30	no	no evidence	no	NA	NA	no evidence	none	none	NA	no evidence	no evidence	NA	NA	NA	NA	NA	NA	NA	NA	NA	NA	NA	NA	NA	NA	NA	NA	NA	NA	NA	NA	NA	NA	NA	NA	NA	NA	10	1	6.73337	NA	NA	NA	yes
MTCO2P30	no	no evidence	no	NA	NA	no evidence	none	none	NA	no evidence	no evidence	NA	NA	NA	NA	NA	NA	NA	NA	NA	NA	NA	NA	NA	NA	NA	NA	NA	NA	NA	NA	NA	NA	NA	NA	NA	NA	10	1	6.73337	NA	NA	NA	yes
MTCO1P31	no	no evidence	no	NA	NA	no evidence	none	none	NA	no evidence	no evidence	NA	NA	NA	NA	NA	NA	NA	NA	NA	NA	NA	NA	NA	NA	NA	NA	NA	NA	NA	NA	NA	NA	NA	NA	NA	NA	10	1	6.73337	NA	NA	NA	yes
ICE1	yes	yes	no	NA	NA	no evidence	none	none	NA	no evidence	no evidence	yes	yes	yes	yes	yes	yes	yes	yes	yes	yes	yes	RNA only	yes	NA	NA	NA	NA	NA	NA	NA	NA	NA	NA	NA	> 1 Mb	no	10	2	3.36668	4	2	3	no
HMGB3P3	no	no evidence	no	NA	NA	no evidence	none	none	NA	no evidence	no evidence	NA	NA	NA	NA	NA	NA	NA	NA	NA	NA	NA	NA	NA	NA	NA	NA	NA	NA	NA	NA	NA	NA	NA	NA	NA	NA	9	2	3.03002	4	2	4	yes
LINC02145	yes	no evidence	no	NA	NA	no evidence	none	none	NA	no evidence	no evidence	NA	NA	NA	NA	NA	NA	NA	NA	NA	NA	NA	NA	NA	NA	NA	NA	NA	NA	NA	NA	NA	NA	NA	NA	> 1 Mb	no	9	2	3.03002	NA	NA	NA	yes
MED10	yes	yes	yes	612382	MEDIATOR COMPLEX SUBUNIT 10	no evidence	none	none	NA	no evidence	no evidence	RNA only	RNA only	RNA only	RNA only	RNA only	RNA only	RNA only	RNA only	RNA only	RNA only	RNA only	RNA only	RNA only	46.9	38	0.64	6.3	3	0.04	3.8	1	0.57	NA	NA	> 1 Mb	no	9	2	3.03002	4	2	4	yes
UBE2QL1	yes	yes	yes	615832	UBIQUITIN-CONJUGATING ENZYME E2Q FAMILY-LIKE PROTEIN 1	no evidence	none	none	NA	no evidence	no evidence	RNA only	RNA only	no	RNA only	no	RNA only	no	RNA only	RNA only	RNA only	RNA only	no	RNA only	6	NA	NA	NA	NA	NA	NA	NA	NA	NA	NA	> 1 Mb	no	9	2	3.03002	4	2	4	yes
LINC01018	yes	no evidence	yes	616385	LONG INTERGENIC NONCODING RNA 1018	no evidence	none	none	NA	no evidence	no evidence	NA	NA	NA	NA	NA	NA	NA	NA	NA	NA	NA	NA	NA	NA	NA	NA	NA	NA	NA	NA	NA	NA	NA	NA	> 1 Mb	no	9	1	6.06003	6	3	4	yes
NSUN2	yes	yes	yes	610916	NOP2/SUN RNA METHYLTRANSFERASE FAMILY, MEMBER 2	yes	Mental retardation, autosomal recessive 5	611091	AR	no evidence	no evidence	yes	yes	yes	yes	yes	yes	yes	yes	yes	yes	yes	yes	yes	262.8	266	-0.1	31.9	5	0.96	8.4	1	1.23	yes	NA	> 1 Mb	yes	9	1	6.06003	6	3	4	no
SRD5A1	yes	yes	yes	184753	STEROID 5-ALPHA-REDUCTASE 1	no evidence	none	none	NA	no evidence	no evidence	yes	yes	yes	RNA only	yes	yes	yes	yes	yes	yes	yes	RNA only	yes	114.3	80	1.57	9.3	9	0	3.6	2	0.32	NA	NA	> 1 Mb	no	9	1	6.06003	6	3	4	no
LINC02102	yes	no evidence	no	NA	NA	no evidence	none	none	NA	no evidence	no evidence	NA	NA	NA	NA	NA	NA	NA	NA	NA	NA	NA	NA	NA	NA	NA	NA	NA	NA	NA	NA	NA	NA	NA	NA	> 1 Mb	no	9	2	3.03002	NA	NA	NA	no
PAPD7	yes	yes	yes	605198	POLY(A) POLYMERASE-ASSOCIATED DOMAIN-CONTAINING PROTEIN 7	no evidence	none	none	NA	no evidence	no evidence	yes	yes	yes	yes	yes	yes	yes	yes	yes	yes	yes	yes	yes	211.8	142	2.35	18.4	0	1	7.7	7	0.09	NA	NA	> 1 Mb	no	9	36	0.168334	4	2	4	yes
MIR4278	yes	no evidence	no	NA	NA	no evidence	none	none	NA	no evidence	no evidence	NA	NA	NA	NA	NA	NA	NA	NA	NA	NA	NA	NA	NA	NA	NA	NA	NA	NA	NA	NA	NA	NA	NA	NA	> 1 Mb	no	9	1	6.06003	NA	NA	NA	yes
RN7SKP79	no	no evidence	no	NA	NA	no evidence	none	none	NA	no evidence	no evidence	NA	NA	NA	NA	NA	NA	NA	NA	NA	NA	NA	NA	NA	NA	NA	NA	NA	NA	NA	NA	NA	NA	NA	NA	NA	NA	9	1	6.06003	4	2	4	yes
RNA5SP176	no	no evidence	no	NA	NA	no evidence	none	none	NA	no evidence	no evidence	NA	NA	NA	NA	NA	NA	NA	NA	NA	NA	NA	NA	NA	NA	NA	NA	NA	NA	NA	NA	NA	NA	NA	NA	NA	NA	9	3	2.02001	4	2	5	yes
LOC100130063	no	no evidence	no	NA	NA	no evidence	none	none	NA	no evidence	no evidence	NA	NA	NA	NA	NA	NA	NA	NA	NA	NA	NA	NA	NA	NA	NA	NA	NA	NA	NA	NA	NA	NA	NA	NA	NA	NA	NA	NA	NA	NA	NA	NA	NA
LOC442132	yes	no evidence	no	NA	NA	no evidence	none	none	NA	no evidence	no evidence	NA	NA	NA	NA	NA	NA	NA	NA	NA	NA	NA	NA	NA	NA	NA	NA	NA	NA	NA	NA	NA	NA	NA	NA	NA	NA	11	1	7.4067	NA	NA	NA	yes
LINC02123	yes	no evidence	no	NA	NA	no evidence	none	none	NA	no evidence	no evidence	NA	NA	NA	NA	NA	NA	NA	NA	NA	NA	NA	NA	NA	NA	NA	NA	NA	NA	NA	NA	NA	NA	NA	NA	> 1 Mb	no	11	1	7.4067	NA	NA	NA	yes
ADCY2	yes	yes	yes	103071	ADENYLATE CYCLASE 2	no evidence	none	none	NA	no evidence	no evidence	yes	yes	no	yes	yes	RNA only	no	yes	yes	yes	yes	RNA only	yes	434.9	211	5.25	38.6	1	1	8.8	28	-1.41	NA	NA	> 1 Mb	no	33	9	2.4689	5	5	5	no
C5orf49	yes	yes	no	NA	NA	no evidence	none	none	NA	no evidence	no evidence	RNA only	RNA only	no	RNA only	yes	RNA only	no	RNA only	yes	yes	yes	no	no	62.2	63	-0.05	4.2	1	0.35	4	7	-0.44	NA	NA	> 5 Mb	no	9	3	2.02001	5	4	5	yes
FASTKD3	yes	yes	yes	617530	FAST KINASE DOMAINS 3	no evidence	none	none	NA	no evidence	no evidence	yes	yes	yes	yes	yes	yes	yes	yes	yes	yes	yes	yes	yes	189.8	184	0.21	15.2	15	0	4.4	93	-3.81	NA	NA	> 5 Mb	no	9	3	2.02001	5	4	5	yes
MTRR	yes	yes	yes	602568	METHIONINE SYNTHASE REDUCTASE	yes	Homocystinuria-megaloblastic anemia, cbl E type	236270	AR	no evidence	no evidence	yes	yes	yes	yes	yes	yes	yes	yes	yes	yes	yes	yes	yes	237.1	284	-1.49	28.1	15	0	7.8	97	-3.4	yes	yes	> 5 Mb	yes	9	3	2.02001	5	4	5	yes
							{Neural tube defects, folate-sensitive, susceptibility to}	601634	AR
LOC100422730	no	no evidence	no	NA	NA	no evidence	none	none	NA	no evidence	no evidence	NA	NA	NA	NA	NA	NA	NA	NA	NA	NA	NA	NA	NA	NA	NA	NA	NA	NA	NA	NA	NA	NA	NA	NA	NA	NA	9	3	2.02001	NA	NA	NA	yes
RNU1-76P	no	no evidence	no	NA	NA	no evidence	none	none	NA	no evidence	no evidence	NA	NA	NA	NA	NA	NA	NA	NA	NA	NA	NA	NA	NA	NA	NA	NA	NA	NA	NA	NA	NA	NA	NA	NA	NA	NA	9	4	1.51501	5	4	5	yes
LINC02226	yes	no evidence	no	NA	NA	no evidence	none	none	NA	no evidence	no evidence	NA	NA	NA	NA	NA	NA	NA	NA	NA	NA	NA	NA	NA	NA	NA	NA	NA	NA	NA	NA	NA	NA	NA	NA	> 5 Mb	no	11	2	3.70335	NA	NA	NA	yes
LOC100419318	no	no evidence	no	NA	NA	no evidence	none	none	NA	no evidence	no evidence	NA	NA	NA	NA	NA	NA	NA	NA	NA	NA	NA	NA	NA	NA	NA	NA	NA	NA	NA	NA	NA	NA	NA	NA	NA	NA	NA	NA	NA	NA	NA	NA	NA
MIR4458HG	yes	no evidence	no	NA	NA	no evidence	none	none	NA	no evidence	no evidence	NA	NA	NA	NA	NA	NA	NA	NA	NA	NA	NA	NA	NA	NA	NA	NA	NA	NA	NA	NA	NA	NA	NA	NA	> 5 Mb	no	11	2	3.70335	5	2	5	yes
MIR4458	yes	no evidence	no	NA	NA	no evidence	none	none	NA	no evidence	no evidence	NA	NA	NA	NA	NA	NA	NA	NA	NA	NA	NA	NA	NA	NA	NA	NA	NA	NA	NA	NA	NA	NA	NA	NA	> 5 Mb	no	11	2	3.70335	NA	NA	NA	yes
MTND6P2	no	no evidence	no	NA	NA	no evidence	none	none	NA	no evidence	no evidence	NA	NA	NA	NA	NA	NA	NA	NA	NA	NA	NA	NA	NA	NA	NA	NA	NA	NA	NA	NA	NA	NA	NA	NA	NA	NA	10	4	1.68334	5	2	5	yes
LINC02199	yes	no evidence	no	NA	NA	no evidence	none	none	NA	no evidence	no evidence	NA	NA	NA	NA	NA	NA	NA	NA	NA	NA	NA	NA	NA	NA	NA	NA	NA	NA	NA	NA	NA	NA	NA	NA	> 5 Mb	no	9	2	3.03002	NA	NA	NA	yes
SEMA5A	yes	yes	yes	609297	SEMAPHORIN 5A	no evidence	none	none	NA	no evidence	no evidence	yes	yes	yes	yes	yes	yes	RNA only	yes	yes	yes	yes	yes	yes	443.3	371	1.68	40.1	13	0	6.6	8	-1.17	NA	NA	> 5 Mb	no	17	13	0.880517	10	3	6	yes
MIR4636	yes	no evidence	no	NA	NA	no evidence	none	none	NA	no evidence	no evidence	NA	NA	NA	NA	NA	NA	NA	NA	NA	NA	NA	NA	NA	NA	NA	NA	NA	NA	NA	NA	NA	NA	NA	NA	> 5 Mb	no	10	2	3.36668	6	2	6	yes
SEMA5A-AS1	yes	no evidence	no	NA	NA	no evidence	none	none	NA	no evidence	no evidence	NA	NA	NA	NA	NA	NA	NA	NA	NA	NA	NA	NA	NA	NA	NA	NA	NA	NA	NA	NA	NA	NA	NA	NA	> 5 Mb	no	16	6	1.79556	NA	NA	NA	yes
SNHG18	yes	no evidence	no	NA	NA	no evidence	none	none	NA	no evidence	no evidence	NA	NA	NA	NA	NA	NA	NA	NA	NA	NA	NA	NA	NA	NA	NA	NA	NA	NA	NA	NA	NA	NA	NA	NA	> 5 Mb	no	17	21	0.545082	8	1	5	yes
SNORD123	yes	no evidence	no	NA	NA	no evidence	none	none	NA	no evidence	no evidence	NA	NA	NA	NA	NA	NA	NA	NA	NA	NA	NA	NA	NA	NA	NA	NA	NA	NA	NA	NA	NA	NA	NA	NA	> 5 Mb	no	17	6	1.90779	8	1	5	yes
TAS2R1	yes	yes	yes	604796	TASTE RECEPTOR, TYPE 2, MEMBER 1	no evidence	none	none	NA	no evidence	no evidence	NA	NA	NA	NA	NA	NA	NA	NA	NA	RNA only	NA	NA	NA	86.6	114	-1.44	3.1	1	0.24	2	0	0.49	NA	NA	> 5 Mb	no	19	4	3.19835	8	1	6	yes
LINC02112	yes	no evidence	no	NA	NA	no evidence	none	none	NA	no evidence	no evidence	NA	NA	NA	NA	NA	NA	NA	NA	NA	NA	NA	NA	NA	NA	NA	NA	NA	NA	NA	NA	NA	NA	NA	NA	> 5 Mb	no	20	4	3.36668	NA	NA	NA	no
RNA5SP177	no	no evidence	no	NA	NA	no evidence	none	none	NA	no evidence	no evidence	NA	NA	NA	NA	NA	NA	NA	NA	NA	NA	NA	NA	NA	NA	NA	NA	NA	NA	NA	NA	NA	NA	NA	NA	NA	NA	13	3	2.91779	8	2	6	yes
FAM173B	yes	yes	no	NA	NA	no evidence	none	none	NA	no evidence	no evidence	RNA only	RNA only	RNA only	RNA only	RNA only	RNA only	RNA only	RNA only	RNA only	RNA only	RNA only	RNA only	RNA only	94.3	106	-0.59	12.4	11	0	3.5	5	-0.25	NA	NA	> 5 Mb	no	11	3	2.4689	7	4	8	yes
CCT5	yes	yes	yes	610150	CHAPERONIN CONTAINING T-COMPLEX POLYPEPTIDE 1, SUBUNIT 5	yes	Neuropathy, hereditary sensory, with spastic paraplegia	256840	AR	no evidence	no evidence	yes	yes	yes	yes	yes	RNA only	yes	yes	yes	yes	yes	yes	yes	193.3	162	1.1	19.2	0	1	7.2	13	-0.62	NA	yes	> 5 Mb	yes	11	3	2.4689	7	4	8	yes
CMBL	yes	yes	yes	613379	CARBOXYMETHYLENEBUTENOLIDASE-LIKE PROTEIN	no evidence	none	none	NA	no evidence	no evidence	yes	yes	yes	yes	yes	yes	RNA only	yes	yes	yes	yes	yes	yes	78.8	101	-1.22	10.5	5	0.01	4.8	6	-0.19	NA	NA	> 5 Mb	no	11	2	3.70335	7	4	8	no
MARCH6	yes	yes	yes	613297	MEMBRANE-ASSOCIATED RING-CH FINGER PROTEIN 6	no evidence	none	none	NA	no evidence	no evidence	yes	yes	RNA only	RNA only	yes	yes	yes	yes	yes	yes	yes	yes	yes	301.5	162	3.93	47.7	3	1	10.1	12	-0.18	NA	NA	> 5 Mb	no	13	1	8.75338	7	3	8	no
ROPN1L-AS1	yes	no evidence	no	NA	NA	no evidence	none	none	NA	no evidence	no evidence	NA	NA	NA	NA	NA	NA	NA	NA	NA	NA	NA	NA	NA	NA	NA	NA	NA	NA	NA	NA	NA	NA	NA	NA	> 5 Mb	no	13	1	8.75338	7	3	8	no
ROPN1L	yes	yes	yes	611756	RHOPHILIN ASSOCIATED TAIL PROTEIN 1-LIKE	no evidence	none	none	NA	no evidence	no evidence	RNA only	no	RNA only	no	yes	no	no	no	no	yes	yes	RNA only	NA	95.8	93	0.14	7.1	5	0	4.4	2	0.44	NA	NA	> 5 Mb	no	13	1	8.75338	7	3	8	no
MIR6131	yes	no evidence	no	NA	NA	no evidence	none	none	NA	no evidence	no evidence	NA	NA	NA	NA	NA	NA	NA	NA	NA	NA	NA	NA	NA	NA	NA	NA	NA	NA	NA	NA	NA	NA	NA	NA	> 5 Mb	no	13	1	8.75338	NA	NA	NA	no
RPL30P7	no	no evidence	no	NA	NA	no evidence	none	none	NA	no evidence	no evidence	NA	NA	NA	NA	NA	NA	NA	NA	NA	NA	NA	NA	NA	NA	NA	NA	NA	NA	NA	NA	NA	NA	NA	NA	NA	NA	13	1	8.75338	7	3	8	yes
LINC02212	yes	no evidence	no	NA	NA	no evidence	none	none	NA	no evidence	no evidence	NA	NA	NA	NA	NA	NA	NA	NA	NA	NA	NA	NA	NA	NA	NA	NA	NA	NA	NA	NA	NA	NA	NA	NA	> 5 Mb	no	13	1	8.75338	NA	NA	NA	no
LINC02213	yes	no evidence	no	NA	NA	no evidence	none	none	NA	no evidence	no evidence	NA	NA	NA	NA	NA	NA	NA	NA	NA	NA	NA	NA	NA	NA	NA	NA	NA	NA	NA	NA	NA	NA	NA	NA	> 5 Mb	no	13	1	8.75338	NA	NA	NA	no
ANKRD33B	yes	yes	no	NA	NA	no evidence	none	none	NA	no evidence	no evidence	RNA only	RNA only	RNA only	RNA only	RNA only	RNA only	no	RNA only	RNA only	RNA only	RNA only	RNA only	RNA only	?	?	?	?	?	?	?	?	?	NA	NA	> 5 Mb	no	13	5	1.75068	7	3	6	no
LOC645763	no	no evidence	no	NA	NA	no evidence	none	none	NA	no evidence	no evidence	NA	NA	NA	NA	NA	NA	NA	NA	NA	NA	NA	NA	NA	NA	NA	NA	NA	NA	NA	NA	NA	NA	NA	NA	NA	NA	NA	NA	NA	NA			NA
DAP	yes	yes	yes	600954	DEATH-ASSOCIATED PROTEIN	no evidence	none	none	NA	no evidence	no evidence	yes	yes	yes	yes	yes	yes	yes	yes	yes	yes	yes	yes	yes	32.1	32	0.01	4.5	5	0	3	1	0.44	NA	NA	> 5 Mb	no	16	6	1.79556	7	3	6	no
CTNND2	yes	yes	yes	604275	CATENIN, DELTA-2	no evidence	none	none	NA	Some evidence for dosage pathogenicity	no evidence	yes	RNA only	RNA only	RNA only	RNA only	RNA only	RNA only	RNA only	no	RNA only	RNA only	no	no	506.5	330	3.84	46.3	0	1	11.8	12	-0.02	NA	NA	> 5 Mb	no	12	5	1.61601	11	7	5	yes
RNU6-429P	no	no evidence	no	NA	NA	no evidence	none	none	NA	no evidence	no evidence	NA	NA	NA	NA	NA	NA	NA	NA	NA	NA	NA	NA	NA	NA	NA	NA	NA	NA	NA	NA	NA	NA	NA	NA	NA	NA	10	4	1.68334	9	3	4	yes
RNU6-679P	no	no evidence	no	NA	NA	no evidence	none	none	NA	no evidence	no evidence	NA	NA	NA	NA	NA	NA	NA	NA	NA	NA	NA	NA	NA	NA	NA	NA	NA	NA	NA	NA	NA	NA	NA	NA	NA	NA	13	2	4.37669	6	6	5	yes
LINC01194	yes	no evidence	yes	617097	LONG INTERGENIC NONCODING RNA 1194	no evidence	none	none	NA	no evidence	no evidence	NA	NA	NA	NA	NA	NA	NA	NA	NA	NA	NA	NA	NA	NA	NA	NA	NA	NA	NA	NA	NA	NA	NA	NA	> 5 Mb	no	11	21	0.3527	6	6	6	yes
LOC100420683	no	no evidence	no	NA	NA	no evidence	none	none	NA	no evidence	no evidence	NA	NA	NA	NA	NA	NA	NA	NA	NA	NA	NA	NA	NA	NA	NA	NA	NA	NA	NA	NA	NA	NA	NA	NA	NA	NA	NA	NA	NA	NA			NA
RPS23P5	no	no evidence	no	NA	NA	no evidence	none	none	NA	no evidence	no evidence	NA	NA	NA	NA	NA	NA	NA	NA	NA	NA	NA	NA	NA	NA	NA	NA	NA	NA	NA	NA	NA	NA	NA	NA	NA	NA	11	2	3.70335	6	4	6	yes
NENFP3	no	no evidence	no	NA	NA	no evidence	none	none	NA	no evidence	no evidence	NA	NA	NA	NA	NA	NA	NA	NA	NA	NA	NA	NA	NA	NA	NA	NA	NA	NA	NA	NA	NA	NA	NA	NA	NA	NA	10	1	6.73337	NA			yes
RPL29P13	no	no evidence	no	NA	NA	no evidence	none	none	NA	no evidence	no evidence	NA	NA	NA	NA	NA	NA	NA	NA	NA	NA	NA	NA	NA	NA	NA	NA	NA	NA	NA	NA	NA	NA	NA	NA	NA	NA	NA	NA	NA	NA			NA
DNAH5	yes	yes	yes	603335	DYNEIN, AXONEMAL, HEAVY CHAIN 5	yes	Ciliary dyskinesia, primary, 3, with or without situs inversus	608644	NA	no evidence	no evidence	no	RNA only	no	no	yes	no	no	no	RNA only	RNA only	yes	no	no	1517	1656	-1.75	166.2	88	0	17.4	37	-1.03	yes	yes	50 kb	yes	23	11	1.40789	7	5	6	no
TRIO	yes	yes	yes	601893	TRIPLE FUNCTIONAL DOMAIN	yes	Mental retardation, autosomal dominant 44	617061	AD	Sufficient evidence for dosage pathogenicity	no evidence	yes	yes	yes	yes	yes	yes	yes	yes	yes	yes	yes	yes	yes	1142.5	708	6.29	108.1	6	1	12.9	7	0.63	yes	yes	> 5 Mb	yes	22	25	0.592536	8	5	5	yes
FAM105A	yes	yes	no	NA	NA	no evidence	none	none	NA	no evidence	no evidence	RNA only	RNA only	RNA only	RNA only	RNA only	RNA only	RNA only	RNA only	RNA only	RNA only	RNA only	RNA only	RNA only	97.3	96	0.06	12.4	11	0	4.8	5	-0.3	NA	NA	NA	NA	9	31	0.195485	7	2	4	yes
LOC100422687	no	no evidence	no	NA	NA	no evidence	none	none	NA	no evidence	no evidence	NA	NA	NA	NA	NA	NA	NA	NA	NA	NA	NA	NA	NA	NA	NA	NA	NA	NA	NA	NA	NA	NA	NA	NA	NA	NA	NA	NA	NA	NA	NA	NA	NA
CCT6P2	no	no evidence	no	NA	NA	no evidence	none	none	NA	no evidence	no evidence	NA	NA	NA	NA	NA	NA	NA	NA	NA	NA	NA	NA	NA	NA	NA	NA	NA	NA	NA	NA	NA	NA	NA	NA	NA	NA	9	3	2.02001	7	2	4	yes
EEF1A1P13	no	no evidence	no	NA	NA	no evidence	none	none	NA	no evidence	no evidence	NA	NA	NA	NA	NA	NA	NA	NA	NA	NA	NA	NA	NA	NA	NA	NA	NA	NA	NA	NA	NA	NA	NA	NA	NA	NA	9	3	2.02001	7	2	4	yes
SNORD141B	no	no evidence	no	NA	NA	no evidence	none	none	NA	no evidence	no evidence	NA	NA	NA	NA	NA	NA	NA	NA	NA	NA	NA	NA	NA	NA	NA	NA	NA	NA	NA	NA	NA	NA	NA	NA	> 5 Mb	no	9	3	2.02001	NA	NA	NA	yes
OTULIN	yes	yes	yes	615712	OTU DEUBIQUITINASE WITH LINEAR LINKAGE SPECIFICITY	yes	Autoinflammation, panniculitis, and dermatosis syndrome	617099	AR	no evidence	no evidence	yes	yes	yes	yes	yes	yes	yes	yes	yes	yes	yes	RNA only	yes	113.5	57	2.59	10.5	0	0.97	4.4	2	0.44	yes	yes	> 5 Mb	yes	9	6	1.01001	7	2	5	yes
ANKH	yes	yes	yes	605145	ANK, MOUSE, HOMOLOG OF	yes	Chondrocalcinosis 2	118600	AD	no evidence	no evidence	RNA only	RNA only	RNA only	RNA only	RNA only	RNA only	RNA only	RNA only	RNA only	RNA only	RNA only	RNA only	RNA only	198.9	117	2.84	14.6	4	0.17	4.9	3	0.33	yes	yes	> 5 Mb	yes	10	4	1.68334	7	4	7	yes
							Craniometaphyseal dysplasia	123000	AD
LOC100130744	yes	no evidence	no	NA	NA	no evidence	none	none	NA	no evidence	no evidence	NA	NA	NA	NA	NA	NA	NA	NA	NA	NA	NA	NA	NA	NA	NA	NA	NA	NA	NA	NA	NA	NA	NA	NA	> 5 Mb	yes	10	3	2.24446	NA	NA	NA	yes
RBBP4P1	no	no evidence	no	NA	NA	no evidence	none	none	NA	no evidence	no evidence	NA	NA	NA	NA	NA	NA	NA	NA	NA	NA	NA	NA	NA	NA	NA	NA	NA	NA	NA	NA	NA	NA	NA	NA	NA	NA	10	2	3.36668	7	2	5	yes
MIR4637	yes	no evidence	no	NA	NA	no evidence	none	none	NA	no evidence	no evidence	NA	NA	NA	NA	NA	NA	NA	NA	NA	NA	NA	NA	NA	NA	NA	NA	NA	NA	NA	NA	NA	NA	NA	NA	> 5 Mb	no	10	2	3.36668	7	3	5	yes
UQCRBP3	no	no evidence	no	NA	NA	no evidence	none	none	NA	no evidence	no evidence	NA	NA	NA	NA	NA	NA	NA	NA	NA	NA	NA	NA	NA	NA	NA	NA	NA	NA	NA	NA	NA	NA	NA	NA	NA	NA	10	3	2.24446	7	4	7	yes
HNRNPKP5	no	no evidence	no	NA	NA	no evidence	none	none	NA	no evidence	no evidence	NA	NA	NA	NA	NA	NA	NA	NA	NA	NA	NA	NA	NA	NA	NA	NA	NA	NA	NA	NA	NA	NA	NA	NA	NA	NA	10	2	3.36668	7	4	7	yes
SEPHS2P1	no	no evidence	no	NA	NA	no evidence	none	none	NA	no evidence	no evidence	NA	NA	NA	NA	NA	NA	NA	NA	NA	NA	NA	NA	NA	NA	NA	NA	NA	NA	NA	NA	NA	NA	NA	NA	NA	NA	10	4	1.68334	8	4	8	yes
Legend: NA = data not available, AD = autosomal dominant, AR = autosomal recessive, DR = digenic recessive, CNV = copy number variant, LOF = loss of function
Sources of the data:	1 - http://firefly.ccs.miami.edu/cgi-bin/ROH/ROH_analysis_tool.cgi
	2 - https://www.ncbi.nlm.nih.gov/refseq/
	3 - https://www.ncbi.nlm.nih.gov/gene/
	4 - https://omim.org/
	5 - https://www.ncbi.nlm.nih.gov/projects/dbvar/clingen/
	6 - https://www.proteinatlas.org/
	7 - http://exac.broadinstitute.org/
	8 - https://www.ncbi.nlm.nih.gov/clinvar/
	9 - https://genome-euro.ucsc.edu/cgi-bin/hgTrackUi?hgsid=227559807_wqZa6on2yD6Y2wApJ502MAgxX1Q4&c=chr5&g=cnvDevDelay (Cooper et al., 2011 + Coe et al., 2014)
	10 - https://decipher.sanger.ac.uk/
	11 - http://dgv.tcag.ca/dgv/app/home
