# Supplementary material for: A boy with developmental delay and mosaic supernumerary inv dup(5)(p15.33p15.1) leading to distal 5p tetrasomy – case report and review of the literature
Source: Mol Cytogenet. 2018 May 9;11:29. doi: 10.1186/s13039-018-0377-1 (PMC5941596; doi:10.1186/s13039-018-0377-1)
Supplement: Supplementary file 2 — Table S2. Comparison of clinical features of patients with 5p tetrasomies. (XLS 41 kb) [file 13039_2018_377_MOESM2_ESM.xls]

## Sheet: table
Table S2: Comparison of clinical features of patients with 5p tetrasomies.
	distal 5p tetrasomy				i(5)(p10)
	present patient	Roulet-Coudrier, 2015	Fritz, 2001	Harrison, 1998	Venci, 2009	Sijmons, 1993	Lorda-Sánchez, 1997	Stanley, 1993	Brock, 2012	Hansen, 2003
overview
Age (in time of last visit)	5 years + 1 months	22 months	9 months	died in 35 days	35 years	1 year	died in 6 months	5 years	10 years + 9 months	5 years
Sex	male	male	female	female	male	male	female	female	male	female
Maternal age	31	26	21	28	28	40	31	29	38	36
Paternal age	32	n/a	25	n/a	n/a	40	30	29	31	43
Gestational age (weeks)	at term	at term	37+5 (induced for FGR)	41	n/a	34	at term	at term	at term	at term
Birth length (cm)	53	n/a	43	52.5	n/a	n/a	46	n/a	n/a	n/a
Birth weight (g)	3650	n/a	1890	2900	n/a	2550	3040	2670	2807	n/a
OFC at birth (cm)	n/a	n/a	2017-05-31	32.5	n/a	n/a	35.5	n/a	n/a	n/a
Early death	-	-	n/a	+ (bronchopneumonia)	n/a	n/a	+	-	-	-
Proportion of cells with the SMC
- in blood	0.16	0.36	1	1	0.133	0.1	0.012	0	0	0
- in buccal smear / skin fibroblasts	0.65	0.92	n/a	n/a	0	0.86	0.37	0.62	0.14	0.1
- in other tissues	n/a	n/a	n/a	n/a	0 (urothel)	n/a	50% (chondrocytes)	n/a	n/a	n/a
Mosaic abnormality of skin pigmentation	-	-	-	n/a	n/a	n/a	n/a	+	+	+
dysmorphic features
Underdeveloped upraorbital ridges	-	n/a	+	+		n/a	n/a	n/a	n/a	n/a
slant of palpebral fissures	downslanted	downslanted	+	n/a		upslanted	n/a	upslanted	upslanted	n/a
Short palpebral fissures	+	n/a	+	n/a		+	n/a	n/a	n/a	n/a
Hypertelorism	-	-	-	n/a		n/a	n/a		-
Proptosis	-	n/a	slight	+		n/a	n/a	n/a	n/a	n/a
Epicanthus	+	n/a	telecanthus	n/a		n/a	n/a	+	n/a	n/a
Midface retrusion	+/- (milder with age)	-	+	n/a		n/a	+	n/a	-	n/a
Short nose	+	n/a	+	n/a		n/a	+	n/a	n/a	n/a
Wide/depressed nasal bridge	+	-	+	n/a		+	n/a	n/a	n/a	n/a
Anteverted nares	-	+	n/a	n/a		n/a	+	+	n/a	n/a
Abnormality of the philtrum	long	n/a	deep	short		n/a	long	long, broad	n/a	n/a
Thin upper lip vermilion	+	+	+	+		n/a	n/a	n/a	n/a	n/a
Abnormality of the palate	-	n/a	cleft	n/a		n/a	n/a	high	normal	n/a
Macroglossia	-	n/a	-	n/a		n/a	n/a		n/a
Microretrognathia	-	n/a	+	+		+	+	n/a	n/a	n/a
Low-set ears	+	n/a	-	+		+	n/a	n/a	n/a	n/a
Abnormality of the pinna	+	macrotia	macrotia, thin helix	large, thin, simple		+	+	n/a	-	n/a
Preauricular pit	-	-	-	n/a		+	+	n/a	-	n/a
skeletal abnormalities
Short stature/growth delay	+	-	+	n/a	-	+	+	n/a	+	n/a
Clinodactyly	+	-	+	+		n/a	+	+	+	+
Talipes equinovarus	+	-	unilateral	n/a		n/a	+	n/a	n/a	n/a
Flexion contractures	-	-	+	+		n/a	n/a	n/a	n/a	n/a
Overlapping toe	-	-	n/a	n/a		+	+	n/a	+	n/a
Proximal placement of thumb/hallux	+/-	-	+	+		n/a	+	n/a	n/a	n/a
Short neck	-	n/a	-	+		n/a	+	n/a	n/a	n/a
Abnormality of the sternum	pectus excavatum	n/a	n/a	pectus excavatum		n/a	n/a	n/a	n/a	n/a
Abnormality of the vertebral column	kyphosis	n/a	thoracic scoliosis	n/a		n/a	n/a	n/a	scoliosis	n/a
Ridged cranial sutures	-	n/a	n/a	n/a		n/a	n/a		n/a
Abnormality of the skull size and calvarial shape	macrodolichocephaly	normal	microcephaly	microcephaly		macrodolichocephaly	macrocephaly	n/a	macrocephaly	n/a
neurological features
Abnormal muscle tone	hypotonia	hypotonia	hypo -> hyper	hypertonia	normal	hypotonia	n/a	hypotonia	hypotonia	n/a
Global developmental delay	+	+	+	n/a	-	+	n/a	+	+	+
Seizures / abnormal EEG	-	+	+	+	-	+	n/a	+	+	+
Ventriculomegaly	-	-	+	+		+	+	n/a	+	-
Dandy-Walker malformation	-	n/a	n/a	n/a		n/a	+	n/a	n/a	-
various
Abnormal heart morphology	PFO	n/a	ASD, PAH	+	-	n/a	-	n/a	n/a	n/a
Abnormality of the diaphragm	hiatus hernia	n/a	high diaphragm	high diaphragm		high diaphragm	n/a	n/a	n/a	n/a
Abnormal eye morphology	-	n/a	-	right retinal coloboma		n/a	n/a	n/a	n/a	n/a
Visual impairment	-	n/a	-	n/a		n/a	n/a		-
Single transverse palmar crease	+	n/a	n/a	-		+	n/a	n/a	+	n/a
Hypoplasia of the abdominal wall musculature	+	n/a	n/a	n/a		n/a	+	n/a	n/a	n/a
Redundant skin	-	n/a	-	+		n/a	+	n/a	n/a	n/a
Respiratory distress	-	n/a	+	n/a	-	n/a	n/a	n/a	n/a	n/a
Failure to thrive / feeding difficulties	+	n/a	+	n/a		n/a	+	n/a	n/a	n/a
Abnormally low-pitched / weak voice	-	n/a	n/a	n/a		n/a	n/a		n/a
Recurrent infections	+	+	+	n/a		n/a	+	n/a	n/a	n/a
Others	dilatation of the renal pelvis, generalized joints laxity, frontal bossing, unable to chew a solid food, autistic features	thyreopathy, hyperlactacidemia, large forehead, posteriorly rotated ears	gyral flattening	poor fetal movements, double hair whorl, low posterior hairline, midgut malrotation, renal hypoplasia and dysplasia, pulmonary hypertension, small anterior fontanelle	infertility (for 5 years + 2 miscarriage), 41 % of chromosomal breakage and rearrangements, no phenotypic abnormalities	normal karyotype of 16 chorionic cells	pulmonary hypertension	coarse facial features, ptosis, synophrys	normal male karyotype of amniocytes, bilateral supernumerary nipples, anxiety	broad face, broad nasal tip
+, the sign is present; -, the sign is absent; n/a, information not available; PFO, patent foramen ovale; ASD, atrial septal defect; PAH, pulmonary artery hypoplasia
