# Supplementary material for: A boy with developmental delay and mosaic supernumerary inv dup(5)(p15.33p15.1) leading to distal 5p tetrasomy – case report and review of the literature
Source: Mol Cytogenet. 2018 May 9;11:29. doi: 10.1186/s13039-018-0377-1 (PMC5941596; doi:10.1186/s13039-018-0377-1)
Supplement: Supplementary file 3 — Table S3. Comparison of phenotypes caused by distal 5p tetrasomy, i(5)(p10) and dup5p13.2. (XLS 42 kb) [file 13039_2018_377_MOESM3_ESM.xls]

## Sheet: List1
Table S3: Comparison of phenotypes caused by distal 5p tetrasomy, i(5)p(10) and dup5p13.2.
Feature	distal 5p tetrasomy		i(5)(p10)		dup5p13.2*
	+	-	+	-
Neurological
Global developmental delay	3/4	0/4	4/6	1/6	+
Hypotonia	2/4	0/4	3/6	0/6	+
Seizures	3/4	1/4	4/6	1/6	+
Abnormality of central nervous system	2/4	1/4	3/6	0/6	+
Growth and bone abnormalities
Short stature	2/4	1/4	3/6	1/6	-
Clinodactyly	3/4	1/4	4/6	0/6	-
Talipes equinovarus	2/4	1/4	1/6	0/6	+
Overlapping toes	0/4	2/4	3/6	0/6	-
Proximal placement of thumbs/toes	2/4	1/4	1/6	0/6	-
Short neck	1/4	2/4	1/6	0/6	+
Abnormality of the sternum	2/4	0/4	0/6	0/6	-
Abnormality of the vertebral column	2/4	0/4	1/6	0/6	-
Macrocephaly	1/4	0/4	3/6	0/4	+
Microcephaly	2/4	0/4	0/6	0/4	-
Abnormality of face
Upslanted palpebral fissures	1/4	0/4	3/6	0/6	+
Downslanted palpebral fissures	2/4	0/4	0/6	0/6	-
Short palpebral fissures	2/4	0/4	1/6	0/6	-
Hypertelorism	0/4	3/4	0/6	1/6	+
Epicanthus	2/4	0/4	1/6	0/6	+
Midface retrusion	2/4	1/4	1/6	1/6	+
Short nose	2/4	0/4	1/6	0/6	-
Wide/deep nasal bridge	2/4	1/4	1/6	0/6	+
Abnormality of philtrum	3/4	0/4	2/6	0/6	-
Thin upper lip vermilion	4/4	0/4	0/6	0/6	-
Microretrognathia	2/4	1/4	2/4	0/6	+
Low-set ears	2/4	1/4	1/6	0/6	-
Abnormality of the pinna	4/4	0/4	2/6	1/6	+
Preauricular pit	0/4	3/4	2/6	1/6	-
Other
Congenital heart defect	2/4	0/4	0/6	2/6	+
Abnormality of the diaphragm	3/4	0/4	1/6	0/6	-
Single transverse palmar crease	1/4	1/4	3/6	0/6	-
Hypoplasia of the abdominal wall musculature	1/4	0/4	0/6	0/6	+
Respiratory distress	1/4	1/4	0/6	1/6	+
Failure to thrive / feeding difficulties	2/4	0/4	1/6	0/6	+
Recurrent infections	3/4	0/4	1/6	0/6	+
+ sign present, - sign absent, * according to Lorda-Sánchez et al., 1997 [13]
